# Supplementary material for: RAD18 opposes transcription-associated genome instability through FANCD2 recruitment
Source: PLoS Genet. 2022 Dec 8;18(12):e1010309. doi: 10.1371/journal.pgen.1010309 (PMC9767342; doi:10.1371/journal.pgen.1010309)
Supplement: S1 Data — (XLSX) [file pgen.1010309.s008.xlsx]

## Sheet: Figure 1
1C					1D APOE					1D RHOT2					1D RPL13A					1D SNPRN					1E APOE					1E SNPRN
siCon	siCon RNH1	siR18	siR18 RNH1		siCon	siCon RNaseH1	siRAD18	siRAD18 RNaseH1		siCon	siCon RNaseH1	siRAD18	siRAD18 RNaseH1		siCon	siCon RNaseH1	siRAD18	siRAD18 RNaseH1		siCon	siCon RNaseH1	siRAD18	siRAD18 RNaseH1		WT	WT RNaseH1	RAD18 KO	RAD18 KO RNaseH1		WT	WT RNaseH1	RAD18 KO	RAD18 KO RNaseH1
1.0536	1.13399	2.71615	1.3337		1	0.38	3.36	1.07		1.11	1.19	5.11	2.63		2.42	0.23	10.31	1.37		1.043	1.15	0.276	0.219		0.819	0.6	5.4	0.8		1.04	0.28	1.15	0.22
0.973238	1.17932	2.87358	1.55044		0.88	1.29	3.33	2.35		1.55	1.21	6.4	2.2		2.61	0.9	13.34	1.16		0.136	0.727	0.429	0.39		0.834	0.7	4.9	1.1		0.14	0.43	0.73	0.39
1.16888	0.99779	1.74631	0.986715		1	0.06	7.64	0.09		0.69	0.32	14.41	0.36		4.3	0.9	12.6	0.2		0.97	0.1	0.24	0.09		0.848	0.8	6.1	0.3		0.77	0.77	0.96	0.96
0.896814	0.73459	1.79741	0.86139		1.14	0.08	9.79	0.24							4	1	10.7	0.2		0.66	0.11	0.08	0.06		0.658	1	5.6	0.4		0.26	0.26	0.44	0.44
0.955427	0.59019	2.70609	1.23612
1.14705	0.548324	2.19578	0.826961
1.08041	0.510244	2.69946	1.75103
1.19795	0.942126	1.86331	1.85981
1.39727	0.846558	1.79321	1.17993
0.889425	1.17081	2.21046	0.97859
0.884583	0.635843	2.12245	1.24631
0.930176	0.532741	2.71071	0.762179
1.17422	0.576161	1.66732	1.13091
1.12345	1.16878	2.22295	0.980061
1.36995	0.686373	2.04112	1.24342
1.35035	0.845643	2.52907	1.54644
1.29721	0.593006	1.9768	1.66114
1.16535	0.716183	2.83516	1.10212
0.867491	0.559798	1.65004	1.06055
0.865944	1.1089	1.64701	1.27464
0.771298	0.771237	1.62606	1.02801
0.778908	0.797283	2.53619	0.79964
0.549068	0.738297	2.29526	2.08202
1.39539	0.66307	1.01227	1.60672
1.23697	0.610431	1.61135	1.5264
0.793731	0.905173	1.34485	1.2072
0.847421	0.55456	2.10258	1.40465
0.909554	0.482957	2.11675	1.17518
0.795174	0.520679	1.2945	0.770432
1.02672	0.457259	2.40094	1.21741
0.750664	0.574609	1.08276	1.47461
0.68704	0.877263	1.12963	1.34694
0.878634	1.06139	0.935217	1.03849
0.675608	1.03282	3.72926	1.35401
0.572763	0.516075	2.86728	2.49111
1.58954	0.49205	3.45223	1.56975
0.951603	0.543638	1.50377	1.08179
1.16495	0.698319	3.11837	1.01673
0.787712	0.507347	1.42703	1.0632
1.33281	0.617954	2.25421	1.03519
0.950377	0.865779	1.67431	1.17462
0.891023	0.734489	1.32519	1.05463
1.05864	0.664551	1.84422	1.14934
0.728009	0.918527	2.20431	1.30989
1.09937	0.695132	2.00661	0.994901
1.002	0.893744	1.52923	1.19267
0.812059	0.70143	1.29387	1.14792
1.54751	0.431902	1.30152	1.5861
0.737034	0.654006	3.43221	1.3511
0.889632	0.72599	1.07415	1.67736

## Sheet: Figure 2
2B			2C APOE					2C RHOT2					2C RPL13A					2C SNPRN
Control	RNaseH1		DMSO	Triptolide	IGG	IGG		DMSO	Triptolide	IGG	IGG		DMSO	Triptolide	IGG	IGG		DMSO	Triptolide	IGG	IGG
57.5	5.12821		4.154	0.945	0.413	0.199		3.62	1.442	0.111	0.105		6.827	2.669	0.323	0.323		2.434	1.003	2.44	0.729
35	22.449		4.847	0.999	0.567	0.028		5.212	1.16	0.104	0.098		6.635	2.675	1.126	0.724		2.374	1.935	1.962	1.145
28.8889	2.77778		3.09	1.086	0.03	0.03		5.36	2.87	1	0.03		5.91	3.09	1.01	1		2.67	1.01	0.73	1.15

## Sheet: Figure 3
3B							3C									3E
NC	NC	siCon	siCon + RNaseH1	siRAD18	siRAD18 + RNaseH1		OUT	OUT + RNH1	IN	IN + RNH1	OUT	OUT + RNH1	IN	IN + RNH1		Sample	si-Control	si-Control	si-Control	si-RAD18	si-RAD18	si-RAD18	si-Control + TXN	si-Control + TXN	si-Control + TXN	siRAD18 + TXN	siRAD18 + TXN	siRAD18 + TXN
0	0	1	0	1	2		0.0014	0.00102	0.00276	0.00298	0.00467	0.00091	0.00757	0.00241		Replicate	1	2	3	1	2	3	1	2	3	1	2	3
0	1	0	0	6	1		0.0026	0.00069	0.00324	0.00167	0.01194	0.00039	0.00359	0.00169		CD	1	1	1	0.99156	0.65051	0.690972	0.79253	0.7963	0.758912	0.53841	0.68573	0.700891
0	0	0	0	5	0		0.00234	0.00114	0.00883	0.00141	0.00285	0.00069	0.00407	0.00177		HO	1	1	1	0.91983	0.77422	0.774632	0.42476	0.42594	0.417008	0.46589	0.28618	0.301836
1	0	1	1	7	4		0.00272	0.00053	0.00197	0.00189	0.0031	0.00073	0.00364	0.00134		CD R-loop	1	1	1	0.76383	0.74999	1.10347	0.44439	0.49079	0.533092	0.69546	0.35386	0.438642
0	1	1	1	1	0		0.00163	0.00104	0.00266	0.0027	0.00249	0.00263	0.00362	0.00176		HO R-loop	1	1	1	0.72285	0.66619	0.495542	0.36196	0.44426	0.53187	0.00792	0.23209	0.164781
0	0	3	1	3	2		0.00116	0.00086	0.00701	0.00233	0.00258	0.00162	0.00735	0.00316
0	0	3	0	5	1		0.00058	0.00079	0.00206	0.00251	0.00542	0.00068	0.00648	0.00324
1	0	1	2	5	8		0.00096	0.00073	0.00211	0.0017	0.00105	0.00083	0.00374	0.00269
0	0	0	4	5	2		0.00085	0.0023	0.00752	0.00218	0.00256	0.00063	0.00325	0.00257
0	0	0	0	6	1		0.00103	0.00109	0.00722	0.00363	0.00254	0.00051	0.00359	0.00321
0	0	1	2	2	1		0.00042	0.00094	0.00223	0.00412	0.0016	0.00057	0.00482	0.0016
1	0	0	0	5	0		0.00461	0.00033	0.00509	0.00287	0.00267	0.00058	0.00521	0.00112
0	0	0	0	0	2		0.00123	0.0008	0.00238	0.00251	0.00395	0.00093	0.00417	0.00228
0	0	0	2	7	1		0.00108	0.0009	0.00372	0.00262	0.00356	0.00093	0.00336	0.00137
0	0	0	0	3	0		0.00132	0.00187	0.00357	0.00199	0.00331	0.00098	0.00403	0.00275
2	1	0	0	9	2		0.001	0.00114	0.00258	0.0028	0.00423	0.00114	0.00491	0.00145
1	1	0	3	5	2		0.00377	0.00103	0.00352	0.00312	0.00244	0.00168	0.00527	0.00134
2	0	1	3	5	4		0.00213	0.00065	0.00221	0.00384	0.0026	0.00079	0.00943	0.00181
0	0	1	0	11	3		0.00215	0.00164	0.00278	0.00252	0.00202	0.00138	0.00464	0.00482
2	0	3	0	9	2		0.00124	0.00112	0.0028	0.00325	0.00383	0.00063	0.00366	0.00179
0	0	1	0	5	0		0.0045	0.0015	0.00443	0.00303	0.00184	0.0008	0.00296	0.00311
2	1	0	2	7	1		0.00316	0.00077	0.00303	0.00312	0.00173	0.00075	0.00375	0.0022
3	1	0	3	5	1		0.00433	0.00088	0.00302	0.00266	0.00242	0.00062	0.01167	0.00361
1	0	1	0	4	0		0.00082	0.00099	0.00286	0.00284	0.00231	0.00111	0.01045	0.00159
3	0	0	1	6	2		0.0011	0.00106	0.00378	0.0069	0.00183	0.00096	0.00369	0.00336
1	1	0	1	3	0		0.0013	0.00104	0.00276	0.00346	0.00253	0.00106	0.00428	0.00162
3	0	2	1	3	3		0.00388	0.00106	0.0052	0.0035	0.01128	0.00087	0.00995	0.00598
1	0	1	0	1	2		0.00141	0.00196	0.00274	0.00313	0.00204	0.00057	0.00426	0.00185
0	1	1	0	8	0		0.00104	0.00239	0.00479	0.00285	0.00118	0.00144	0.00438	0.00336
1	0	1	0	4	0		0.00121	0.00139	0.00282	0.00444	0.00141	0.00065	0.00484	0.00162
1	0	1	0	11	1		0.00115	0.00639	0.0043	0.00292	0.00162	0.00137	0.0032	0.00598
3	0	0	0	7	0		0.00106	0.00062	0.00298	0.00283	0.0016	0.00133	0.00446	0.00185
0	0	2	0	7	1		0.00077	0.00095	0.00362	0.00231	0.00222	0.00049	0.00657	0.0053
1	0	0	0	11	0		0.00135	0.0008	0.00211	0.00313	0.00251	0.00088	0.00496	0.00232
0	2	1	0	10	4		0.00072	0.00202	0.0026	0.00308	0.00144	0.00133	0.00609	0.00414
0	0	1	0	4	0		0.00081	0.00154	0.00341	0.00333	0.0016	0.00299	0.00423	0.0031
1	0	0	3	7	1
0	0	0	2	1	0
0	0	1	2	5	1
0	0	0	0	3	0
0	0	0	3	6	4
0	0	1	2	2	1
0	0	0	0	3	0
0	0	1	4	3	0
1	1	0	1	1	2
0	1	1	0	1	1
0	0	0	0	11	1
0	0	0	0	3	0
1	0	1	0	13	2
0	0	0	0	14	0
1	0	1	3	5	3
2	1	0	0	5	3
0	0	0	3	3	2
0	0	1	2	7	5
0	1	1	4	5	2
1	1	1	1	1	3
1	0	0	2	5	5
0	1	0	1	4	10
0	2	0	1	3	8
0	1	1	10	3	2
1	0	0	5	3	3
0	0	3	3	4	7
0	0	1	0	1	5
0	0	0	0	3	1
1	0	1	2	9	6
0	0	0	1	2	1
0	0	0	2	1	2
0	0	0	1	4	3
1	2	1	0	5	2
1	0	0	0	4	0
0	0	0	3	5	5
2	0	0	0	1	5
1	0	0	0	2	7
0	2	2	4	9	4
0	0	2	0	6	3
0	0	1	0	6	4
1	0	2	0	3	3
0	1	0	3	8	0
0	0	0	3	5	0
1	0	1	1	2	3
1	2	0	2	2	6
1	0	0	3	6	4
0	0	0	2	4	1
0	0	0	2	6	2
1	0	0	0	6	1
1	0	3	0	10	2
0	0	0	3	2	2
0	0	1	1	3	4
1	0	0	1	10	1
0	0	0	1	5	2
0	1	0	1	1	2
0	1	0	1	6	0
0	0	1	1	6	0
0	1	0	1	5	0
1	0	2	0	3	3
0	1	0	0	4	4
0	0	1	2	3	7
0	0	1	0	3	3
0	0	0	0	8	1
0	0	1	1	8	3
0	0	2	1	5	0
0	0	1	0	12	2
0	0	3	1	16	2
0	0	0	1	4	3
0	1	2	1	10	0
1	0	2	0	10	0
0	0	0	2	6	3
0	1	3	1	6	16
1	2	1	2	2	1
1	2	1	2	2	2
0	0	0	0	8	2
0	0	0	0	6	1
0	1	1	2	1	4
0	1	1	1	0	2
0	1	1	0	6	3
0	0	0	0	15	1
0	0	2	0	6	2
0	0	1	0	3	7
0	0	0	0	1	1
0	0	1	1	5	3
0	0	0	1	3	2
0	0	1	1	6	0
0	0	0	0	3	2
1	0	1	0	5	2
0	0	5	0	11	1
0	2	0	0	7	1
0	0	1	0	3	4
0	0	1	1	14	2
0	1	1	1	16	0
0	1	0	0	8	0
0	0	2	1	6	2
0	0	1	0	18	5
2	0	1	0	6	3
0	0	1	1	4	0
0	0	1	0	6	2
0	0	3	2	8	1
0	1	1	1	7	0
0	0	0	2	9	0
2	0	0	0	6	0
1	0	0	0	9	1
1	0	2	1	7	3
1	0	0	2	7	2
0	0	2	0	9	4
0	0	2	2	2	5
1	1	0	1	6	2
0	0	2	1	3	1
1	0	1	1	5	2
0	1	2	2	4	0
0	1	1	0	2	1
1	0	2	2	6	1

## Sheet: Figure 4
4B					4D					4F
siCon	siCon RNaseH1	siRAD18	siRAD18 RNaseH1		siCon	siCon RNaseH1	siRAD18	siRAD18 RNaseH1		DMSO	Triptolide	Plad B	APH	DMSO	Triptolide	Plad B	APH
30.19	42.11	73.58	20.75		45.53	25.62	51.71	27.35		10	4	27	31	27	12	40	55
36.36	30.95	66.67	35.71		41.79	51.22	69.35	42.31		2	3	7	19	21	10	42	46
42.22	27	70	24		45.59	43.64	63.72	38.64		4	4	10	25	34	4	56	46

## Sheet: Figure 5
5A					5B					5C										5D							5F							5H
No PCNA NC	DMSO	MMC	PladB		NC	DMSO	MMC	PladB		siCon	SiRAD18	siFANCL	siCon	SiRAD18	siFANCL	siCon	SiRAD18	siFANCL		siCon	siRAD18	siFANCL	siCon	siRAD18	siFANCL		DMSO	Plad B	APH	DMSO	Plad B	APH		NT	APH	NT	APH	pRAD18	p6BD
0	0	1	4		2	4	3	10		10	25	7.6923	34.6939	31.8182	1.9231	21.1538	19.1489	10		18	9	1	80	62	68		24	46	39	24	27	31		2	43	2	13	30	20
0	2	3	3		2	5	4	8		26.7327	11	23.4694	56.8627	44.4444	24.6154	41.6667	13.8889	18.0556		13	3	0	72	13	37		52	65	59	25	46	4		16	65	4	36	42	26
0	5	2	7		5	4	6	6		19.6429	9.8214	14.2857	43.3962	19.2661	12.3894	43.3962	19.2661	12.3894		20	10	14	68	23	39		31	59	39	25	30	16		51	39	25	31	45	25
0	2	2	1		5	5	6	8
0	6	4	0		3	6	5	7
0	2	4	1		5	4	2	12
0	1	1	2		9	2	8	2
0	0	3	2		4	3	4	7
0	3	5	4		1	3	8	4
0	0	0	4		4	3	3	9
0	1	4	1		3	9	4	11
1	1	2	1		4	5	4	12
0	2	2	4		2	7	5	6
0	3	1	0		4	0	0	4
0	2	4	1		3	13	1	3
0	2	2	1		0	2	6	2
0	3	2	3		2	8	1	7
0	1	1	2		6	1	3	9
0	1	1	3		3	4	5	7
0	0	4	4		1	7	3	9
0	3	5	1		1	3	5	4
0	1	4	0		1	4	5	11
0	1	1	3		2	3	5	9
0	0	4	2		3	3	0	4
0	0	2	4		3	5	2	5
0	2	1	3		3	6	3	3
0	0	0	2		4	11	8	7
0	0	3	2		1	4	3	3
0	0	5	3		5	4	5	4
0	2	0	3		1	4	3	9
0	1	4	4		3	6	2	11
0	4	2	4		2	8	4	10
0	3	2	1		1	7	3	7
0	1	1	1		1	5	1	7
0	0	2	4		3	6	4	9
0	4	3	2		4	2	6	7
0	2	6	4		1	2	6	7
0	1	3	2		1	2	6	5
0	0	7	2		4	3	3	10
0	4	6	3		1	4	2	7
0	3	7	4		2	8	5	3
0	1	2	2		1	4	4	9
0	3	1	6		2	9	6	5
0	1	2	1		1	3	3	5
0	0	5	4		2	2	6	9
0	4	6	3		2	7	1	6
0	4	5	0		1	3	2	4
0	2	4	4		2	5	3	6
0	3	1	6		3	9	3	7
0	2	1	7		3	8	4	5
0	0	3	5		1	10	7	5
2	1	2	7		1	12	4	5
0	0	1	1		3	12	3	14
0	2	2	2		0	5	8	4
1	1	2	5		8	11	4	8
0	1	5	4		3	6	5	11
0	3	3	3		0	8	4	14
0	1	6	2		0	7	5	7
1	2	3	4		0	9	6	16
1	1	3	3		0	13	4	7
0	0	2	4		1	6	2	12
0	1	2	6		4	8	3	6
0	2	5	7		4	3	3	2
0	0	2	3		2	2	3	9
0	0	3	7		2	2	9	7
0	0	4	8		2	4	5	11
0	5	5	8		0	1	7	8
0	1	6	6		0	3	0	5
0	2	3	1		1	1	13	1
0	0	3	5		1	4	2	15
0	0	3	3		2	3	8	11
1	3	2	8		1	2	1	2
1	1	3	4		1	0	4	18
0	2	2	4		0	3	7	7
1	1	2	4		0	5	3	3
0	3	3	2		1	6	4	11
0	2	2	3		4	3	3	7
0	5	2	1		0	1	3	7
1	7	6	8		0	5	5	5
0	3	3	6		2	3	6	5
0	2	1	5		1	4	11	9
0	2	2	5		1	4	4	6
0	2	0	2		1	1	4	9
2	3	2	4		1	0	4	3
0	2	2	4		1	1	6	5
1	1	0	8		0	0	8	10
0	2	3	0		2	8	7	9
1	0	4	7		0	3	5	3
1	2	3	8		3	2	6	5
1	0	4	8		0	12	2	4
0	2	0	3		0	2	2	12
1	0	2	4		3	5	2	8
2	2	0	6		0	10	3	8
0	0	0	10		2	2	4	3
0	3	0	4		3	2	8	7
0	2	2	2		4	2	4	5
0	1	2	4		0	6	9	6
1	2	1	1		1	4	3	6
1	1	2	2		5	9	2	8
1	2	1	4		1	4	7	8
1	0	6	2		0	3	3	8
0	4	1	2		0	4	15	7
2	2	5	5		0	5	5	4
1	4	6	5		1	9	5	10
1	3	1	2		0	8	3	2
3	3	4	2		0	5	6	8
0	2	3	0		0	8	9	7
6	4	4	3		1	9	9	8
0	2	7	5		0	2	4	3
0	3	3	5		0	5	8	4
0	1	6	0		0	6	6	7
2	3	6	0		1	4	4	12
2	1	3	0		0	10	8	10
4	1	4	5		0	8	4	10
1	3	3	5		0	4	4	6
2	2	3	4		0	6	4	5
1	4	3	3		2	5	5	4
0	5	5	2		2	5	14	6
3	4	5	5		2	4	3	1
4	3	4	3		0	5	4	7
0	8	1	4		3	4	8	6
2	2	5	5		3	4	4	11
1	4	7	0		4	4	4	5
4	2	8	1		3	8	4	12
0	1	7	3		0	17	3	8
3	3	5	7		1	16	6	4
1	1	5	0		1	9	0	6
2	4	4	5		3	5	7	4
2	2	6	3		4	4	6	5
2	0	2	4		2	6	9	3
2	5	4	5		4	2	2	6
4	1	4	3		5	4	6	5
1	4	1	2		1	5	10	4
2	0	2	6		3	4	1	6
1	5	10	4		1	3	10	4
2	2	4	4		2	3	1	5
0	4	3	5		2	3	5	1
2	1	1	2		1	9	7	8
1	4	5	9		1	4	3	8
1	0	3	5		3	0	3	11
2	2	1	8		0	4	2	12
2	4	4	8		1	6	4	8
0	2	0	2		1	6	8	9
0	2	3	4		1	12	0	5
2	7	6	5		3	5	7	8
0	1	1	5		3	7	3	3
0	4	5	3		1	4	8	4
0	4	4	6		0	6	13	16
4	3	4	2		2	6	4	12
5	2	7	5		2	3	11	17

## Sheet: Figure 6
6A NRG3 Gene Body									6A LRP1D									6B NRG3 Gene Body					6B LRP1D					6C NRG3 5'									6C NRG3 Gene Body									6C NRG3 3'
siCon	siRAD18	siCon	siRAD18	siCon	siRAD18	siCon	siRAD18		siCon	siRAD18	siCon	siRAD18	siCon	siRAD18	siCon	siRAD18		RAD18	RAD18 APH	IGG	IGG APH		RAD18	RAD18 APH	IGG	IGG APH		siCon	siRAD18	siCon	siRAD18	siCon	siRAD18	siCon	siRAD18		siCon	siRAD18	siCon	siRAD18	siCon	siRAD18	siCon	siRAD18		siCon	siRAD18	siCon	siRAD18
4.9472	19.0094	6.988	31.8851	0.0135	2.3269	4.992	2.8333		3.145	9.2129	13.2502	8.6641	0.1367	1.467	1.685	0.3092		0.432	1.086	0.033	0.032		0.038	0.039	0.035	0.039		0.56	1.44	11.94	1.87	0.11	0.15	0.27	0.01		3.54	3.68	11.71	4.21	0.97	0.77	0.57	0.59		0.51	2.01	11.34	1.98
2.4	13.0736	23.201	47.64	1.3465	0.2804	5.8034	1.8989		2.178	6.5227	8.9122	12.304	0.4175	0.932	5.1016	0.1761		0.348	1.564	0.031	0.03		0.033	0.033	0.033	0.036		0.44	1.44	12.19	2.35	0.02	0.11	0.13	0.05		3.7	3.7	12.33	5.24	1.23	0.96	0.89	0.82		0.47	1.34	11.2	1.65
1.1063	20.8281	10.4182	28.3925	1.46e-07	1.16e-06	1.46e-07	6.7e-08		1.7618	0.045	0.4006	0.3906	3.3116	0.2164	2.0443	0.7269		0.03	3.087	0.199	0.199		0.093	0.22	0.011	0.011		2.01	1.69	8.41	3.84	0	0	0	0		1.54	1.16	4.34	2.77	0.32	0.39	0.13	0.21		0.61	2.01	13.62	1.97
																		0.543	2.871	0.028	0.028							1.5	1.28	8.26	3.47	0	0	0	0		1.79	1.01	4.11	3.34	0.46	0.48	0.27	0.19		0.96	2.38	15.45	3.46
																																					0.51	2.01	11.34	1.98	0.05	0.21	0.05	0.04
																																					0.47	1.34	11.2	1.65	0.07	0.22	0.86	0.14
[truncated: 4 more columns]

## Sheet: Figure S1
S1B				S1D					S1E
siCon	siRAD18	siRNaseH2A		siCon	siRAD18	siRNaseH2A	RAD18 KO		siCon	siCon RNH1	siR18	siR18 RNH1
1.16198	1.61126	1.01302		0.899485	1.1618	1.36401	1.37285		1.88748	0.639867	2.52035	0.803862
0.895961	1.23831	0.978915		0.897203	1.35998	1.29942	1.77668		0.9064	0.811992	2.47497	0.858768
1.1509	1.29068	1.28493		0.840565	1.03085	0.925443	1.39644		0.675082	0.545048	1.55144	0.765772
1.06137	1.692	1.4505		0.862366	1.06748	1.00321	1.61429		1.39374	0.556405	2.97701	0.810528
1.12892	1.37285	1.27659		0.867198	1.06163	1.63667	1.25498		0.667568	0.830062	1.1582	0.863585
0.979446	1.31583	1.24431		0.941865	1.09681	1.29865	1.20987		0.980414	0.751693	0.826521	0.96656
1.12352	1.28997	1.82469		0.830611	1.57386	1.15789	1.96445		0.844158	0.666316	1.21927	1.36542
1.19836	1.36926	1.31674		0.977105	1.14598	1.23923	1.62939		1.1749	0.48565	0.890408	0.944057
1.29895	1.57501	1.71155		0.912268	1.2362	1.69367	2.24068		0.746776	0.651877	1.03586	1.06748
1.23922	1.13763	1.45865		0.924767	1.58589	1.34329	1.21409		1.37787	0.678688	3.19868	0.732982
1.09778	1.58214	1.16954		0.865627	1.31084	1.47777	1.86262		0.637459	0.74148	0.915639	0.856267
1.06455	2.06408	1.02459		1.02491	1.27987	2.0538	1.40301		0.897045	0.98156	1.21362	0.898965
1.09741	1.93178	0.687812		1.00494	1.59277	1.185	2.21219		1.35229	1.17306	0.808357	0.680614
1.79212	1.51412	0.915025		0.943192	1.27755	1.23308	1.37869		1.22252	1.84908	1.42425	0.926599
1.25916	1.58084	0.856227		0.872583	1.17605	1.31625	1.57384		0.627898	1.06147	0.682369	0.616476
1.19569	1.92989	0.83762		0.984692	1.3542	1.26064	1.4955		0.855052	0.722371	1.46599	0.682274
1.28862	1.28744	0.843395		0.82469	1.17523	1.40113	1.26679		1.59556	0.876765	0.831898	0.920248
1.15356	1.72763	1.04726		1.04986	1.28401	1.35599	2.01102		1.10775	1.01833	1.32988	0.893242
0.751026	1.77025	0.782877		0.996728	1.42575	1.06476	1.30099		0.882306	0.711841	1.16323	0.548135
1.02459	1.53876	0.768774		1.15182	1.33923	1.40199	1.28925		0.749776	0.921256	1.43491	0.565993
1.10193	2.07356	0.859519		1.07588	1.49204	1.82329	1.31614		2.18637	1.23873	1.55905	1.39237
0.973171	1.42129	0.755912		1.27963	1.39908	0.983593	1.52056		0.594988	0.940354	2.38923	0.793012
1.13676	1.62218	1.22248		1.09488	1.48834	1.43648	1.43322		1.20797	0.886153	0.783727	1.03725
1.43853	1.30505	1.48735		1.13923	1.20477	1.26462	1.8507		0.667463	0.792745	1.00541	0.847979
1.04538	1.20117	1.31168		1.00587	1.1389	1.14432	1.24322		0.978677	1.18828	1.23393	0.681878
0.800281	1.18399	1.88856		1.02329	1.42964	1.11779	1.66653		0.948231	0.666326	0.813001	1.23733
0.971672	1.42616	1.71976		0.994451	1.14875	1.10089	1.30473		0.86162	0.938059	0.875075	0.933697
0.954968	2.84284	1.15737		0.954339	1.06577	0.924836	1.29313		1.4987	0.952673	0.588765	0.918303
1.0267	1.16626	1.44081		1.03715	1.05697	1.11803	1.29674		0.895891	0.694547	1.86342	0.849073
0.807252	1.18241	1.61515		0.965023	1.36027	1.03709	1.77374		0.738405	1.10056	0.699788	1.1225
1.4755	1.27732	1.32782		1.22235	1.30991	1.07459	1.63128		0.575452	1.21598	0.797882	1.21647
1.02932	1.62295	1.21092		0.972754	1.83692	1.14463	1.1851		1.02704	0.736551	0.780588	0.75484
1.03367	0.888518	1.07932		1.09219	1.48334	1.39667	1.5981		1.00414	0.772397	1.92142	0.587312
0.962875	0.707396	1.5724		1.11129	1.44636	1.10218	1.41435		0.670111	0.663975	1.2225	0.789766
0.741218	0.741328	1.78769		1.03895	1.79672	1.05253	1.0979		0.604476	2.50551	0.564151	0.828815
0.741484	1.16475	3.95151		0.950943	1.33982	1.76991	2.06503		0.731366	0.773167	1.18413	0.722597
0.852756	1.33827	1.55132		0.954717	1.82654	1.27514	1.19465		0.521089	1.24838	2.22421	0.628197
1.01154	0.978546	2.91431		0.95331	1.39725	1.24555	1.27987		1.10767	1.26615	1.22204	0.643291
0.761463	0.816493	3.06233		0.919303	1.34032	1.12136	1.22034		1.5231	1.03958	0.496093	0.692357
0.908329	1.44661	2.73048		1.11646	1.60797	1.3846	1.40132		0.587031	1.00562	1.17073	0.642618
0.790883	1.72921	3.63161		0.915917	1.67466	1.35212	1.28553		0.981956	0.904288	1.27508	0.645927
0.742601	1.55959	3.6685		1.18837	1.63587	1.26001	1.80957		0.745786	1.01906	2.49056	0.564509
0.842261	0.717103	3.59781		0.922992	2.03795	1.26539	1.23097		1.30747	0.851472	0.682636	0.696032
0.611728	0.85886	1.87259		1.1241	1.13343	1.21158	1.79937		0.519294	0.656223	1.0761	0.606409
0.574593	1.2422	2.80038		1.06185	1.68421	1.24944	1.42874		1.41288	1.27103	0.586831	0.523325
0.628278	1.57723	2.54244		1.01579	1.44232	0.969413	1.5302		0.835981	0.814984	0.528747	0.483091
0.85691	1.22493	0.624193		0.971874	2.16614	1.10186	1.25392		2.09224	0.8218	1.09404	0.541961
0.758493	0.879674	0.95185		1.08289	1.13794	1.22225	1.27373		1.04004	0.716209	0.551115	1.94464
0.71324	1.18207	1.58094		1.0977	1.60262	1.09403	1.19642		0.483512	0.492099	0.522139	0.649301
0.743074	1.22955	0.899687		1.04404	1.33956	1.09281	1.50272		1.06899	0.73788	0.73057	0.491858
0.694024	2.05884	5.78343		0.943285	1.98876	0.915889	1.07299		1.33743	0.773131	0.606646	0.63593
1.20715	1.7917	4.75877		0.977814	1.53378	0.990214	1.11649		0.460404	0.656104	0.648602	0.480704
0.934425	1.50369	1.78743		0.982157	1.31054	0.894967	0.97239		0.760775	0.746243	0.644927	0.629425
0.794839	1.4126	3.15848		1.03542	1.33206	1.03535	0.951557		0.713646	0.843831	0.527079	0.56809
0.934536	2.01183	2.01291		0.967077	1.45814	1.07652	1.14433		0.81976	0.481472	1.52553	0.534471
0.864346	1.66111	3.68047		1.00533	1.33492	1.0848	1.54799		0.95408	0.774502	1.13639	0.48299
0.858517	1.60522	3.69699		0.818996	1.52631	0.872986	1.08737		1.19404	0.792932	1.07229	0.900519
0.783812	2.06932	3.77682		0.958191	1.80963	0.863766	1.07546		1.06846	0.550807	1.00477	0.958474
0.859883	2.31625	3.05243		1.10583	1.60519	1.24008	1.13508		1.31495	0.58334	1.96202	0.540142
1.27998	1.98477	2.03652		0.954419	1.47028	1.30415	1.17932		0.71093	0.586269	0.754156	0.923516
0.792712	2.34849	2.58119		0.941066	1.44085	1.38838	1.69464		0.665017	0.558987	0.951859	0.716684
0.812453	1.49178	2.1186		1.1429	1.69096	1.34785	1.56099		0.873363	0.666051	1.23403	1.12564
0.839939	2.44037	2.52356		0.961629	1.45929	1.83401	1.55099		1.71443	0.80652	1.73771	1.80097
0.736962	1.49806	4.58311		1.02635	1.62098	1.26684	2.07235		1.37333	0.671367	1.54745	0.95406
1.14496	2.99985	2.11321		1.21167	1.57846	1.39689	1.7837		0.613807	0.873179	2.18548	1.64017
1.39187	3.13375	3.20212		1.42832	1.19749	1.46934	1.55428		1.46816	1.02685	0.900519	0.929773
1.36212	3.22396	3.58336		0.919293	1.38832	1.44619	1.74074		0.864558	0.753203	0.958474	1.1944
0.895048	1.35189	2.049		0.936879	1.24313	1.37848	2.02611		1.67123	1.27735	0.540142	0.905245
1.26002	2.19256	3.41736		1.0946	1.43632	1.30838	1.62745		0.692896	0.781874	0.923516	0.853714
0.899598	2.84327	10.5284		0.97847	1.40004	1.75956	1.90736		0.874844	1.31239	0.716684	1.28979
1.12122	2.0858	3.17501		0.937163	1.17433	1.54365	1.77469		0.660597	1.62404	1.12564	0.789664
0.771996	3.18502	2.59602		0.996839	1.59408	1.8555	1.62254		0.610667	1.01451	1.80097	0.864455
0.772635	2.59661	2.67871		0.874367	2.25589	1.4656	1.49638		0.754485	0.660375	0.95406	0.914592
0.740392	1.72984	2.85063		0.927396	1.42667	1.40272	1.88444		2.05065	0.68485	1.64017	0.616733
0.920491	2.9276	3.08414		0.896859	1.33329	1.23979	1.36015		0.840956	0.704996	0.929773	1.0833
1.12253	3.04782	2.28553		0.979634	1.33659	1.51576	1.70021		0.774445	0.709155	1.1944	0.622537
0.789642	2.54565	3.00714		1.00381	2.23915	1.51898	1.60708		0.671042	0.861222	0.905245	0.653244
0.833613	2.51044	2.84171		0.852318	1.39337	1.6712	1.33177		1.0541	0.762552	0.853714	1.54401
0.929663	3.21008	2.51867		0.984803	1.63915	1.97539	1.55934		1.12991	0.605721	1.28979	0.641696
0.948122	2.58273	3.10432		1.11697	1.27633	1.00424	1.44637		0.950105	0.537584	0.789664	1.83542
1.35235	2.59727	4.46437		0.98173	1.24903	1.56363	1.4181		0.861352	0.700654	0.864455	0.538064
0.879581	3.10468	3.63626		0.959309	1.22066	1.33187	1.34207		1.04342	0.954763	0.914592	0.551915
1.18234	2.74146	2.96246		0.849596	1.59346	1.68312	1.45139		1.03459	0.78314	0.616733	0.456217
0.952892	3.61482	3.45533		1.05759	1.45228	1.27465	2.00942		0.970021	0.507582	1.0833	0.855834
0.888075	2.01816	3.91308		0.881386	1.3336	1.27793	1.3256		1.80747	1.18822	0.622537	0.756516
0.809665	2.80196	4.49101		0.973423	2.35419	1.51973	1.41295		0.812175	0.47912	0.653244	1.90546
0.919968	2.71621	3.58891		1.02655	1.87565	1.98547	1.32238		1.35186	0.769915	1.54401	0.580208
1.11305	1.9246	3.67775		1.15722	1.69956	1.36706	2.53049		0.842055	0.560214	0.641696	1.32078
2.72205	2.53583	3.96834		1.13892	1.34087	1.22877	1.60131		0.791	0.679805	1.83542	0.469304
0.947962	1.88382	4.05098		0.947933	1.84027	1.30502	1.35488		0.625009	0.652336	0.538064	1.77511
1.20638	2.78791	3.9118		1.07985	1.49383	1.45852	1.64363		0.818821	0.547661	0.551915	0.643374
0.931819	4.78911	3.56777		1.00751	1.3171	1.37136	1.05478		1.51791	1.09936	0.456217	0.734561
1.31056	1.8615	3.2219		1.09623	1.74876	1.65263	1.26913		1.64072	0.682093	0.855834	1.15853
0.693676	1.92688	2.42374		0.987017	2.07446	1.37712	1.88402		1.31013	0.758173	0.756516	1.65061
0.981562	4.24032	3.75228		0.906944	1.39094	1.2549	1.41743		0.616307	1.17642	1.90546	1.36804
0.958539	3.023	4.99578		0.948103	1.44872	1.52834	1.1381		0.547522	0.581923	0.580208	0.750588
0.722628	2.61405	2.63691		1.10643	1.20922	1.54906	1.16124		1.70184	1.08265	1.32078	0.9629
1.01758	2.36896	2.54376		0.957006	1.1836	2.1986	1.37534		0.58995	0.475726	0.469304	1.18175
1.01948	3.14358	4.20679		1.00135	1.06532	1.34331	1.37497		0.732029	0.560478	1.77511	0.778623
1.09234	3.09909	2.38126		0.976048	1.07549	1.67402	1.20377		0.742766	0.70635	0.643374	0.838073
0.920941	0.893097	3.301		0.779292	1.88884	1.12571	1.20265		0.713821	0.703055	0.886316	0.680361
0.974284	1.10242	1.26065		0.833637	1.70513	1.16151	1.28277		0.699537	1.32616	1.39787	2.15331
0.960556	0.826194	1.21349		0.991652	1.80711	1.28155	1.14932		1.42397	1.60214	1.99161	0.808656
1.00889	0.751528	1.28961		0.901525	1.81191	2.19044	0.956089		0.758995	1.03213	1.65066	0.92201
0.772428	1.19593	1.69132		0.734374	1.74669	1.44295	1.60391		0.666288	0.933503	0.836262	0.902025
1.20356	1.11469	1.31042		2.1043	1.80204	1.22015	0.954798		0.686614	1.09944	1.71157	2.22034
0.848898	1.36633	1.20766		1.0387	2.0291	1.26046	0.964469		0.611133	0.659668	3.11518	1.41269
1.26104	1.23347	1.34494		0.898051	1.36132	1.10846	0.833956		1.68709	0.875771	2.35109	0.651917
0.974895	1.49804	1.7711		1.14773	1.55465	1.60188	1.7897		1.25513	1.22932	1.63632	1.36835
0.951249	1.28262	1.15541		0.91253	3.07916	1.27007	1.00901		0.681108	0.998184	2.24819	2.57023
1.20916	1.33433	1.38641		0.914954	1.4172	1.15712	1.2669		2.02653	1.26259	1.7156	1.41216
1.11893	1.264	1.56525		0.903813	1.63198	1.10944	1.07344		0.878642	0.636486	2.18576	0.573272
1.25552	0.908511	1.20281		0.918289	1.83838	1.2699	1.17376		1.35572	1.15532	1.49736	1.35286
0.998333	1.57365	2.29814		0.875759	1.80008	1.62742	1.17561		0.933449	0.569223	1.4107	1.47344
1.11218	1.96363	1.38149		0.870541	2.26625	1.57482	0.861911		0.856109	0.474078	3.20962	2.87802
1.06108	1.4788	0.903955		0.892113	2.02108	1.22035	0.900991		1.15596	1.17618	2.83432	0.788835
1.01713	1.19135	2.65227		0.880413	2.0081	1.40673	1.7145		0.957937	1.1072	2.27618	1.24351
1.13127	1.08512	0.896728		0.985868	1.76177	1.1694	1.046		1.11867	1.00243	2.54909	0.678125
1.13702	1.8214	1.03402		0.900722	2.78699	1.40035	1.14792		0.861846	1.17087	1.14292	0.611005
0.987994	2.39955	1.65298		0.812001	1.78554	1.34797	0.911426		0.712459	0.60997	1.31751	1.26424
0.868191	1.66329	1.47663		0.927446	1.56727	1.82087	1.09388		0.684065	0.851159	1.69727	0.636853
1.15485	1.36915	1.15215		0.974358	1.09751	1.61786	0.993685		0.742267	1.35454	1.25609	0.603368
1.00523	1.12768	1.32014		0.969342	1.55958	1.71041	1.27404		0.747184	0.613609	1.09174	0.844226
0.921951	1.42063	2.49609		1.22307	2.04514	1.9626	0.987898		1.00787	0.629623	1.78504	0.731974
0.923879	0.934638	1.9533		0.816584	2.13073	2.12028	0.994643		1.59142	0.42975	1.6043	0.782598
1.65048	1.08574	1.96145		0.905947	2.76783	2.47276	1.27324		0.808364	0.703917	1.42346	0.778164
1.19157	1.89444	1.2279		1.15989	2.50133	1.41293	1.07074		1.78144	1.36654	1.8632	0.63597
0.880912	1.6154	1.57533		0.911257	2.4473	1.71083	0.986514		1.29153	1.04079	2.72325	0.765895
0.914691	1.45854	1.57069		0.840522	2.36113	1.03089	1.11658		0.911745	0.520123	0.892329	1.34802
0.744652	1.60784	1.70127		0.846148	2.63519	1.2948	1.02689		0.883293	1.22926	2.00245	1.61004
0.8884	1.46323	1.16469		0.86346	2.36698	1.26999	0.916033		1.16337	0.994061	2.57048	0.69048
0.922342	1.49331	3.10235		0.769435	3.25015	1.32288	1.13128		0.731516	0.86072	2.40566	1.22757
0.818488	1.78439	1.83808		0.826437	1.94663	1.45015	1.10965		0.705479	0.874876	1.0779	1.03845
1.16293	2.49024	1.53554		0.992025	2.02401	1.21876	0.854646		1.2351	0.601941	1.42569	1.1244
1.2968	1.14423	1.42789		0.810578	2.22178	1.62519	1.05225		0.674338	0.960563	0.830539	0.752153
0.867906	1.42407	1.2596		1.64963	2.16437	1.68931	1.04059		1.16867	1.3028	1.56589	0.719594
1.16277	0.737744	2.88995		0.935371	1.69138	1.20461	1.11698		1.13173	0.683685	1.45095	1.55772
0.881822	1.44225	1.82272		0.917285	1.71382	1.27554	1.20878		0.982096	0.838713	1.59984	1.23976
0.998389	1.59096	1.2163		0.903282	2.14909	1.08078	1.33211		1.95539	1.0634	1.6035	0.694996
0.888397	1.32576	3.08754		1.02821	1.92663	1.19065	0.999813		0.960346	0.524344	1.78856	0.799585
0.922371	1.68366	2.37058		3.03876	1.77431	1.02766	0.834828		0.601862	1.28878	1.11662	0.869158
0.848469	1.78558	1.17942		0.940986	1.69658	1.38188	1.27532		0.883375	0.844294	2.38175	1.69697
0.860533	1.38179	1.83587		0.89231	2.12422	1.24381	0.864453		1.00954	0.791624	1.02018	1.24813
0.848469	1.22354	2.35272		0.955125	1.83854	1.1362	0.954995		1.02272	0.92556	3.781	0.632206
1.18708	1.80611	1.88103		0.863542	1.76697	1.68394	1.24533		1.02098	0.910141	2.61878	1.26796
0.873254	1.60366	2.32844		1.05794	2.01186	1.22406	1.04099		0.668697	0.67506	1.00179	0.999597
0.738858	2.24413	1.41207		0.930021	1.93413	1.15379	0.960786		0.824197	0.717134	1.35821	0.934911
0.990171	1.38066	1.19162		0.841332	1.89065	1.45783	0.986309		0.935288	1.06717	1.02943	0.87838
0.786748	1.28039	1.17989		0.954931	2.06016	1.30964	1.18409		0.579196	0.72801	1.31202	0.66695
0.894019	1.65324	1.09529		0.958502	1.52118	1.34508	1.13379		1.01812	1.0033	1.2165	0.64099

## Sheet: Figure S2
S2A			S2B				S2C				S2F					S2G
DMSO	Triptolide		DMSO	Triptolide	APH		no RAD18 NC	DMSO	HU		DMSO	DMSO	Trip	APH		DMSO	DMSO	PladB	MMC
1.34599	0.269668		5	10	45		6	6	45		0	0	1	8		0	0	2	3
1.19122	0.308818		35	5	50		2	37	34		0	8	0	2		0	8	0	2
1.3416	0.528509		23	0	60		2	14	53		0	0	2	7		0	0	4	1
1.17847	0.704055										0	1	0	3		0	1	3	13
1.39296	0.62445										0	2	3	0		0	2	1	0
0.698535	0.618357										1	5	4	3		1	5	3	2
0.687113	0.569033										0	2	0	6		0	2	2	6
0.782501	0.401193										1	4	3	1		1	4	4	1
1.54862	0.809764										0	6	1	0		0	6	5	1
1.03068	0.455234										1	2	1	8		1	2	5	0
1.05487	0.704256										0	3	0	2		0	3	0	0
1.19988	0.581373										1	0	1	7		1	0	4	0
0.729917	0.619624										1	0	1	3		1	0	10	1
0.65877	0.543425										0	1	4	0		0	1	3	2
0.66778	0.770092										1	8	4	3		1	8	4	3
0.913986	0.369787										0	4	0	6		0	4	2	2
0.823504	0.468136										0	9	0	1		0	9	4	1
0.738476	0.273402										0	0	1	0		0	0	12	2
0.69441	0.643964										1	2	0	1		1	2	3	2
0.69836	0.653008										0	0	2	4		0	0	2	2
0.890178	0.810805										2	3	4	1		2	3	2	0
0.953166	0.992997										0	1	0	3		0	1	6	5
1.22515	0.738201										1	0	0	2		1	0	6	1
1.0333	1.02476										0	2	0	4		0	2	5	3
1.58188	0.555324										0	6	1	4		0	6	0	6
1.60234	1.04203										0	3	0	0		0	3	2	2
1.04969	0.527765										0	2	2	3		0	2	5	0
0.71017	0.591979										0	1	0	1		0	1	8	1
0.88415	0.482646										1	2	2	1		1	2	6	1
0.917302	0.505253										1	2	2	1		1	2	2	1
1.4281	0.431714										0	1	5	7		0	1	6	2
0.854804	0.521766										0	1	1	1		0	1	4	0
0.952451	0.545832										0	2	2	1		0	2	0	0
0.845347	0.37875										1	1	1	2		1	1	5	2
0.686804	0.532761										0	2	0	2		0	2	3	2
0.885943	0.952885										0	1	3	0		0	1	2	2
0.865986	0.900997										0	1	2	6		0	1	4	2
0.996035	0.866771										0	0	3	0		0	0	7	1
1.4112	0.636191										0	2	1	5		0	2	5	1
0.90709	0.650311										1	2	1	3		1	2	2	3
1.3583	0.521311										0	2	1	0		0	2	1	0
1.07298	0.85333										2	2	4	3		2	2	2	9
1.07862	0.808165										2	2	1	4		2	2	2	2
0.804557	0.920146										0	1	2	1		0	1	3	3
0.620546	0.568936										0	5	0	0		0	5	4	5
0.694793	0.712094										1	0	1	1		1	0	6	2
1.36153	0.579852										0	3	2	2		0	3	3	1
1.20329	0.625633										0	3	1	3		0	3	2	2
0.842911	0.481817										2	4	0	2		2	4	9	0
0.903732	0.470242										0	2	0	4		0	2	1	6
0.76602	0.584846										0	2	0	2		0	2	2	1
1.34275	0.968072										1	1	0	2		1	1	2	1
1.3127	0.705542										2	0	1	5		2	0	8	2
0.762908	1.08487										1	0	2	2		1	0	0	5
0.938978	0.66218										2	4	0	5		2	4	3	0
0.959219	0.662461										0	2	3	4		0	2	8	3
0.974604	0.870471										2	7	0	3		2	7	5	3
0.861939	0.720556										0	0	1	3		0	0	2	5
0.650212	0.597016										0	3	0	2		0	3	0	1
1.02581	0.709943										1	3	1	5		1	3	4	0
0.769478	0.744967										0	1	2	3		0	1	6	1
0.982119	1.06516										1	1	3	3		1	1	2	1
1.12739	1.03896										0	0	2	5		0	0	2	1
0.97686	0.729771										1	1	0	2		1	1	2	4
0.989699	0.77314										0	1	3	1		0	1	0	3
0.931193	0.701307										0	1	0	9		0	1	2	1
1.18785	0.681085										0	0	2	2		0	0	6	1
0.655219	0.844614										1	0	2	3		1	0	1	2
1.17311	0.644409										1	1	0	4		1	1	2	2
1.09956	0.736371										1	0	2	2		1	0	4	0
0.827179	0.499153										0	1	1	3		0	1	2	4
1.08697	0.620503										0	0	2	2		0	0	4	5
1.19509	0.471372										1	1	1	3		1	1	0	0
0.897777	0.799208										1	0	0	3		1	0	2	2
0.866444	1.02669										1	1	1	7		1	1	3	1
1.66576	0.68144										2	2	5	2		2	2	12	11
1.00177	0.776222										0	1	1	0		0	1	3	2
1.03561	0.643931										0	4	1	5		0	4	2	1
0.744154	0.508106										0	1	0	5		0	1	1	2
0.958535	1.07831										1	1	3	3		1	1	1	7
1.08262	0.699062										1	0	0	2		1	0	4	1
1.27621	0.710573										0	5	0	3		0	5	6	0
1.24947	0.6144										2	1	0	1		2	1	6	2
1.32259	0.533286										0	2	1	5		0	2	0	1
0.694408	0.468944										0	1	1	2		0	1	2	3
0.610203	0.54565										0	0	3	1		0	0	2	3
0.714512	0.71546										0	0	2	2		0	0	4	3
1.1024	0.605482										0	2	1	2		0	2	4	1
1.59465	0.436355										0	0	5	4		0	0	2	1
1.51628	0.686093										0	0	0	2		0	0	5	2
0.88032	0.717723										0	2	0	1		0	2	3	6
0.810755	0.593561										0	1	2	2		0	1	1	1
0.750798	0.505105										0	1	1	1		0	1	1	2
0.791119	0.575921										0	0	1	2		0	0	2	1
0.810535	0.976955										0	2	0	0		0	2	1	0
1.07476	0.844068										0	0	2	3		0	0	1	0
1.0118	0.527712										1	1	1	1		1	1	0	0
0.832625	1.16173										0	1	1	4		0	1	3	4
0.711665	0.533123										0	4	2	3		0	4	3	6
1.39538	0.454529										0	1	3	0		0	1	5	6
0.602898	1.30688										0	3	0	1		0	3	7	3
0.881057	0.748093										0	1	0	2		0	1	10	5
0.477936	1.15297										0	2	1	5		0	2	11	9
0.582223	1.06937										0	0	0	5		0	0	7	2
0.63621	0.814473										0	3	0	4		0	3	22	6
0.89158	0.700389										0	1	0	9		0	1	16	4
1.74998	0.695902										0	1	1	8		0	1	13	2
0.606778	1.14325										0	3	0	5		0	3	9	3
0.929037	1.38601										0	2	2	3		0	2	14	1
1.11799	0.920389										0	4	0	1		0	4	9	0
0.90587	0.565965										0	4	0	2		0	4	6	4
0.883401	0.724876										0	1	3	4		0	1	6	9
1.1337	0.511208										0	6	1	2		0	6	6	1
0.971612	0.694351										0	1	0	1		0	1	14	4
0.794775	1.10363										0	5	1	1		0	5	9	0
1.31724	0.82643										0	1	0	3		0	1	15	2
0.829168	0.306161										0	3	1	2		0	3	8	2
1.65992	0.754975										0	2	0	14		0	2	15	1
0.834381	0.885902										0	2	0	3		0	2	5	1
1.32378	0.660777										0	1	0	5		0	1	14	3
1.39683	0.768857										0	2	0	6		0	2	9	2
1.48483	0.769288										0	3	2	5		0	3	11	3
1.07072	0.679085										0	4	1	6		0	4	13	4
1.18304	0.376146										0	2	0	5		0	2	7	2
1.31506	0.506717										0	1	3	6		0	1	13	0
0.931329	0.657432										0	1	0	1		0	1	11	3
0.863272	1.49452										0	2	0	5		0	2	7	2
0.951917	0.606333										0	0	1	2		0	0	2	2
0.677569	0.407947										0	1	0	6		0	1	3	3
0.857539	0.440504										0	2	1	3		0	2	10	0
0.772299	0.588892										0	5	1	5		0	5	9	3
1.12846	0.578336										0	0	2	5		0	0	6	1
1.4093	0.658703										0	5	0	1		0	5	5	1
1.00216	0.490667										0	0	2	4		0	0	5	4
0.974719	0.955376										0	1	1	4		0	1	6	2
1.21031	0.725143										0	2	0	5		0	2	9	0
0.905591	0.497157										2	1	0	3		2	1	4	1
1.4648	0.518059										4	3	1	10		4	3	7	0
1.20367	0.847153										2	0	0	4		2	0	7	0
1.30493	1.1367										2	4	0	6		2	4	9	1
1.00447	0.892907										2	0	0	2		2	0	5	1
1.26044	0.913486										1	1	0	5		1	1	6	1
0.690113	1.00742										1	2	3	4		1	2	11	3
0.600333	0.476615										1	1	1	1		1	1	11	1
0.57269	0.688588										4	1	0	1		4	1	13	0
0.76907	0.837523										0	1	1	2		0	1	4	0
1.33646	0.474316										0	0	0	6		0	0	25	3
0.58496	0.685379										3	1	1	1		3	1	2	0
0.82051	0.565817										0	2	0	4		0	2	10	2
1.12307	0.436328										2	3	1	1		2	3	5	2

## Sheet: Figure S3
S3A					S3B					S3C							S3D
NC	siCon	siRAD18	siRNaseH2A		NC	siCon	siRAD18	siRNaseH2A		NC	NC	siCon	siCon + RNaseH1	siFANCD2	siFANCD2 + RNaseH1		siCon	siCon Trip	siRAD18	siRAD18 Trip
3	2	3	2		0	1	1	3		0	1	1	2	10	3		1.50609	1.18595	3.42917	2.11021
0	1	4	13		1	3	0	2		0	0	0	0	3	2		1.46501	1.13155	3.05931	1.42021
0	3	4	8		0	0	10	6		0	0	0	0	5	1		1.35742	1.10491	1.914	1.41983
0	3	3	12		0	2	1	0		0	2	1	1	5	2		1.27402	1.02621	1.78333	1.38597
1	2	3	5		0	1	2	1		3	2	1	0	5	2		1.22695	1.00309	1.69271	1.3346
0	3	8	2		0	1	2	5		1	0	3	0	4	0		1.16589	1.00307	1.60774	1.23371
0	5	4	5		0	1	9	7		0	0	3	0	1	1		1.15217	0.996905	1.33189	1.18755
0	2	5	5		1	2	3	0		0	0	1	1	2	1		1.1456	0.983431	1.32421	1.18741
1	0	4	4		0	1	0	3		0	0	0	1	0	2		1.10123	0.969877	1.32085	1.17134
0	2	3	3		0	0	2	5		1	2	0	0	6	1		1.10123	0.955302	1.3039	1.13823
0	4	4	5		0	0	11	0		0	0	1	0	3	0		1.04728	0.950215	1.13084	1.10628
1	4	3	2		0	4	8	0		0	0	0	0	2	0		1.02843	0.948697	1.12585	1.08069
0	3	3	7		0	0	5	0		1	0	0	0	3	2		1.01162	0.947031	1.11499	1.07039
0	4	3	5		0	0	3	2		0	1	0	0	1	1		1.01119	0.916048	1.09094	1.05715
0	5	0	7		0	0	2	1		0	1	0	0	1	1		0.993266	0.894899	1.0735	1.04067
3	3	6	9		0	1	3	2		0	1	0	0	3	0		0.986662	0.893477	1.07344	1.01326
0	4	2	9		1	3	0	1		1	0	0	0	0	0		0.967951	0.880632	1.02449	1.01113
3	1	4	1		0	1	3	1		1	0	1	0	3	0		0.95415	0.876717	1.0085	0.983071
1	3	5	3		1	1	0	8		0	1	1	0	0	1		0.905185	0.870431	0.997034	0.946221
1	1	0	3		0	6	2	2		1	0	3	0	0	1		0.903577	0.861522	0.993855	0.934862
1	1	3	2		1	2	5	3		0	0	1	1	2	2		0.892921	0.851141	0.950015	0.920597
3	2	2	6		0	1	1	0		1	0	0	1	3	1		0.862917	0.837524	0.933652	0.912831
2	2	3	6		0	2	4	0		1	1	0	0	2	0		0.840765	0.833947	0.921054	0.90846
1	1	2	2		0	3	1	0		1	2	1	1	3	0		0.834558	0.841041	0.917314	0.889846
5	10	6	3		0	1	2	1		0	0	0	0	7	1		0.834558	0.850598	0.899767	0.887379
1	2	4	4		0	1	7	1		0	1	0	0	3	2		0.841517	0.855101	0.865381	0.885219
1	3	7	3		0	0	2	3		0	0	2	0	2	1		0.848065	0.861508	0.851583	0.883725
2	2	3	2		0	2	2	1		0	1	1	1	3	2		0.851792	0.885821	0.849742	0.883253
3	2	2	5		0	2	8	0		2	0	1	0	1	1		0.857243	0.893383	0.840689	0.880648
1	1	5	7		0	1	1	6		1	0	1	0	2	3		0.882429	0.893436	0.839646	0.877232
2	2	0	4		1	2	3	2		0	0	1	0	0	2		0.882429	0.898639	0.88673	0.846173
0	5	0	12		0	2	2	3		0	1	0	0	1	1		0.891273	0.91342	0.898177	0.840405
3	3	8	1		0	1	4	3		1	0	2	2	2	2		0.895888	0.915273	0.913699	0.836664
2	1	3	7		0	1	1	4		2	0	0	0	2	1		0.898987	0.916588	0.91572	0.84313
7	2	3	8		0	2	1	5		0	1	1	1	3	0		0.915776	0.922883	0.921678	0.862441
2	2	5	9		0	0	0	4		1	0	1	0	4	1		0.917321	0.925817	0.94	0.864932
1	3	1	3		1	3	6	2		2	0	0	1	2	0		0.918022	0.936303	0.944028	0.871459
3	3	2	6		0	1	1	0		1	0	0	1	0	2		0.936837	0.944074	0.95262	0.877081
1	3	1	3		0	0	11	1		0	0	1	1	4	1		0.943494	0.945106	0.976986	0.899881
1	1	2	3		0	1	1	1		0	0	0	0	6	2		0.948256	0.951239	0.987141	0.906977
0	3	4	3		0	0	4	1		0	0	0	1	4	0
0	2	4	7		0	1	1	0		0	0	1	2	8	1		0.973373	0.96632	1.01448	0.923889
1	3	5	5		0	2	1	2		2	0	0	0	5	3		0.977256	0.966324	1.01522	0.928406
1	3	5	5		0	2	1	5		1	0	1	0	1	0		0.985151	0.971485	1.02443	0.935571
0	2	14	7		0	0	2	5		0	0	0	0	2	1		0.990166	0.976018	1.08184	0.942901
0	5	2	6		0	1	1	4		1	1	1	0	0	2		1.01034	0.977097	1.0825	0.95006
0	5	3	7		1	0	5	3		0	1	0	1	2	2		1.01601	0.9914	1.09899	0.973672
1	5	2	5		1	2	1	1		0	0	0	1	3	4		1.023	0.995472	1.12469	0.983368
0	3	1	11		1	2	1	1		0	0	1	1	2	0		1.05722	1.02428	1.13068	0.988282
0	2	2	1		0	0	4	4		0	0	0	1	4	1		1.14578	1.0644	1.14928	1.00438
																	1.25334	1.09228	1.15068	1.08389
0	10	6	4		3	5	6	30		0	1	0	3	4	2		0.923157	1.1563	1.15606	1.11142
0	4	4	5		3	5	6	16		0	0	1	0	7	0		0.854223	1.30385	1.22105	1.13481
6	20	16	5		2	2	5	24		1	0	1	3	4	4		0.640961	1.01953	1.23374	1.13701
3	6	9	4		2	8	6	2		1	1	1	2	13	0		0.947969	0.972086	1.27635	1.0907
0	7	16	2		1	1	5	3		0	0	0	4	7	6		1.24643	1.39857	1.30599	1.07866
0	5	27	3		0	1	5	9		0	0	0	1	9	1		0.868992	1.16135	1.37587	0.901951
2	13	8	12		3	3	4	13		1	1	0	2	5	2		0.607067	1.11493	1.43047	1.73996
1	6	4	7		0	10	8	4		0	0	1	1	4	3		1.18582	0.688969	1.28772	2.02754
0	8	1	3		2	8	3	4		0	0	0	1	4	1		1.25502	1.11407	0.981258	0.965897
3	8	16	2		3	8	2	8		0	0	3	10	4	1		0.907147	1.03569	0.987465	0.695501
1	6	5	4		3	11	3	1		0	0	1	5	9	4		0.524288	0.679515	1.18591	1.66277
1	6	3	4		2	7	5	3		0	0	0	3	4	3		0.823311	1.39925	1.06019	1.02812
7	9	5	14		5	5	1	11		1	2	1	0	6	1		0.941163	1.40218	1.65304	1.15447
2	2	6	6		1	2	1	6		2	0	0	0	5	0		0.527429	0.554029	0.906286	1.89862
2	6	4	5		1	5	6	2		0	0	0	2	4	3		1.6267	1.11442	0.843973	1.34648
0	6	4	7		4	5	9	8		0	0	0	1	6	5		1.04572	0.821846	1.09535	0.748618
3	3	2	7		6	8	3	9		0	0	1	2	8	2		1.42884	0.996667	1.13379	0.80586
1	6	6	5		0	3	3	0		1	0	0	1	7	4		1.28159	0.664387	1.47986	0.758588
1	3	15	8		2	1	0	8		0	0	0	0	3	5		0.513233	0.671779	1.02598	0.932377
7	7	2	17		3	7	4	14		0	0	0	0	1	0		1.00481	1.69165	1.036	0.950255
2	4	5	7		1	2	3	3		4	0	0	3	4	2		1.14491	1.02073	1.6979	0.901264
2	4	10	8		2	2	6	11		0	0	2	0	4	0		1.51018	1.35181	1.72023	1.4381
0	8	7	5		1	2	4	2		0	1	2	0	1	0		1.38957	0.932377	1.97025	0.837489
1	2	9	4		3	2	3	2		0	1	1	4	1	1		0.813495	1.53316	0.745705	1.58404
2	6	10	1		3	2	12	3		1	0	2	0	2	0		0.826702	1.0907	1.07137	1.17029
0	8	0	4		1	4	1	6		0	0	0	0	1	1		1.71155	0.916562	1.58135	1.73927
1	6	4	0		3	7	9	7		3	0	0	0	5	1		1.26146	1.02744	1.49398	1.09207
1	5	6	6		1	2	6	7		0	0	1	3	0	1		0.784081	0.648573	1.80283	0.821675
2	2	12	5		1	3	4	6		0	0	0	3	3	3		0.896877	1.91993	0.556308	1.47265
0	8	7	2		6	2	3	4		0	1	0	1	2	1		0.513092	0.750509	2.33879	1.29818
1	3	9	11		4	5	7	14		0	0	0	2	2	1
1	5	13	6		4	3	3	6		0	1	0	3	11	1		0.851567	0.999826	1.55011	1.04177
1	5	2	7		2	0	5	6		1	2	0	2	1	3		1.1691	0.964785	1.18087	1.1853
0	10	8	1		1	7	1	1		0	0	3	2	3	1		0.699508	0.828638	1.50093	0.946844
1	5	3	3		0	5	3	3		0	1	0	0	4	0		0.729293	1.33649	1.06329	0.737131
2	6	5	6		4	7	8	5		2	1	1	0	0	0		0.720758	1.32283	1.21554	1.21682
0	11	16	5		2	4	9	6		1	2	0	3	1	1		1.29712	1.25262	0.978327	0.977151
0	10	3	4		4	4	4	7		0	3	0	1	2	1		0.624436	0.647294	2.21953	1.40982
2	4	2	13		2	8	3	6		0	0	0	1	3	1		0.673207	1.5116	1.40328	1.07295
2	3	5	0		3	8	3	6		0	0	0	1	1	1		1.36488	1.01377	1.14919	1.37777
1	5	8	0		4	6	4	13		0	2	1	1	0	1		0.825266	1.00713	1.27717	1.02923
1	2	10	15		1	7	5	6		0	0	0	1	2	4		1.00868	1.61402	1.30504	0.62461
1	3	4	5		2	3	10	2		0	0	2	1	2	3		0.913227	1.41491	1.15494	0.801926
2	7	3	4		1	3	9	20		0	3	0	1	1	0		0.680522	1.41851	1.17033	0.481434
0	7	7	3		3	3	6	19		0	2	1	0	3	2		0.840942	0.7807	1.6349	1.33509
6	7	7	11		2	2	9	5		0	0	1	0	2	1		0.528289	1.28564	1.47301	1.12085
4	7	12	9		1	3	13	3		0	1	0	2	0	2		0.480389	0.634542	0.946171	0.706127
2	6	8	1		5	5	1	4		0	1	1	0	4	0		1.14524	0.830083	1.63199	1.24922
3	6	7	6		2	4	1	14		0	2	2	0	8	0		0.858012	1.1123	0.750147	1.16979
1	4	4	4		2	6	3	3		0	1	1	1	1	3		1.00276	0.943596	0.751448	1.02679
																	0.688534	1.14668	0.997687	0.978719
1	9	7	7		1	7	6	5		0	0	0	1	3	2		0.843433	0.858203	1.88118	0.897202
0	7	3	7		0	3	8	0		0	0	2	0	5	8		1.56648	1.4552	1.06836	1.10657
0	4	8	5		0	9	5	17		0	0	2	1	0	0		1.77506	0.823464	1.74647	1.1529
1	3	12	8		0	5	8	14		1	1	0	1	8	2		1.28519	0.757816	1.76286	0.58002
0	3	11	17		1	3	5	3		0	0	3	1	1	2		1.23178	0.826067	1.65736	1.20097
0	3	3	7		0	8	7	6		0	0	1	0	8	2		1.23834	1.19469	0.919508	0.929948
0	14	3	8		3	7	6	1		0	0	1	2	6	0		1.28315	1.19354	0.530797	0.838155
0	6	9	5		1	1	11	6		1	1	0	1	1	2		1.41684	0.950655	0.813898	0.816557
0	5	7	6		2	2	3	5		0	1	0	2	4	0		1.27462	1.56029	1.64667	1.48907
0	6	7	9		2	3	8	6		0	0	1	2	7	1		1.24563	1.45881	1.76233	0.832756
0	3	7	11		2	3	4	6		0	0	1	0	4	2		1.37135	0.66487	1.9736	1.29851
1	2	9	7		3	4	3	5		1	0	1	0	5	1		1.93436	0.897355	0.857622	1.02784
0	6	7	7		1	8	4	12		0	0	0	2	4	0		1.2594	1.05255	0.652939	0.896854
0	5	3	4		1	2	9	2		0	0	2	1	0	2		3.04597	0.84656	1.05841	0.849129
1	5	9	17		2	4	4	4		0	0	1	0	4	2		1.06351	0.832264	1.24249	1.10587
3	9	6	1		2	3	3	7		2	0	0	0	2	1		1.07966	0.720558	1.64226	1.47304
0	0	4	1		0	2	4	10		1	0	1	0	1	1		1.47484	1.10293	0.519462	1.36174
3	10	2	3		4	4	2	7		0	0	0	0	3	2		1.22807	0.824294	2.29116	1.38038
0	1	5	1		4	5	8	4		0	0	1	0	4	1		1.34489	0.519903	0.4991	2.08755
0	2	3	3		5	4	6	9		0	0	0	1	0	3		1.29726	0.647294	1.4525	1.69913
0	2	5	2		1	8	3	2		0	1	1	1	9	0
1	4	4	8		2	5	4	3		0	1	5	1	5	1
1	1	11	2		3	8	8	9		1	0	0	0	7	0
1	0	5	14		1	3	0	5		0	1	1	0	14	1
1	5	4	3		1	5	1	6		0	0	1	0	2	4
0	2	4	3		3	1	3	3		0	0	1	0	7	1
0	1	5	1		2	15	7	3		0	0	0	0	10	2
0	0	4	3		0	7	2	3		0	1	2	1	8	1
1	2	7	2		1	1	9	9		0	0	1	1	2	4
0	3	4	5		2	2	5	8		0	0	1	0	4	2
1	3	6	9		1	2	8	4		0	0	1	1	16	3
0	1	4	0		4	2	2	8		0	0	1	0	2	2
2	2	4	3		4	1	0	13		0	0	3	0	0	1
1	2	5	0		3	3	1	14		0	0	1	1	4	1
1	0	7	10		2	5	1	5		0	1	0	0	2	2
0	7	6	9		4	1	6	3		0	0	0	2	6	2
3	4	11	6		1	4	8	10		0	1	0	1	13	2
1	7	4	14		2	3	5	2		0	1	2	2	7	3
0	4	8	9		0	1	4	5		0	1	0	0	1	1
0	2	4	4		3	2	8	2		0	0	2	0	2	1
1	0	6	6		0	4	5	1		1	1	2	1	4	1
1	0	7	3		2	7	8	3		0	0	0	2	3	2
1	2	5	3		4	2	4	1		1	0	2	0	4	0
0	0	11	3		2	4	14	6		0	0	1	2	5	0
1	4	4	6		3	2	5	4		0	0	2	1	5	2
1	1	7	10		1	6	5	10		0	0	1	1	24	2
0	1	5	10		2	5	8	4		1	1	2	1	0	0
1	0	9	5		2	12	9	2		0	1	0	2	3	2
1	1	1	5		3	5	3	8		0	1	0	0	4	2
1	4	2	1		2	2	2	7		1	1	0	2	0	0

## Sheet: Figure S4
S4A					S4B					S4C					S4E					S4F			S4G					S4H
WT	WT RNaseH1	KO	KO RnaseH1		DMSO	Triptolide	DMSO	Triptolide		WT	WT RNaseH1	KO	KO RnaseH1		siCon	siCon RNH1	siRAD18	siRAD18 RNH1		WT	RAD18Δ		WT EDU-	RAD18 KO EDU-	WT EDU+	RAD18 KO EDU+		siCon GFP	siCon RNaseH1	siRAD18 GFP	siRAD18 RNaseH1
15	3	25	25		24	18	64	18		14	4	16	14		2.75075e+08	253175752	669000000	267246886		23	50		2	22	20	60		10	6	22	4
7	12	37	15		12	30	58	30		5	5	31	9		3.44882e+08	327025348	157000000	517712947		22	41		29	28	64	69		2	8	10	8
14	13	46	18		0	10	44	22		5	13	16	12		3.34374e+08	189245608	143000000	934544788		27	43		0	38	21	72		2	3	5	8
															3.36465e+08	216467870	475000000	332739542										4	0	8	2
															1.33669e+08	329489533	158000000	516460680
															2.60296e+08	145004569	349000000	416472118
															4.32677e+08	269892131	243000000	435024351
															1177253579	421947123	650000000	190524682
															4.9575e+08	180289017	61500000	215279779
															1.48338e+08	132841516	546000000	150366607
															9.7206e+07	197334938	764000000	385773353
															7.66294e+08	101176492	848000000	183118278
															2.4332e+08	101070904	499000000	149033803
															2.28142e+08	306553383	960000000	253060443
															1.34629e+08	131256547	1210000000	430692336
															3.16919e+08	83688741	1470000000	236980696
															4.56389e+08	110468126	1800000000	333260696
															3.61089e+08	252246308	1100000000	338290980
															1.88129e+08	141335523	1400000000	101450045
															3.96849e+08	108595703	1610000000	186678058
															1.05433e+08	204388270	2190000000	103386080
															9.45309e+07	147763551	1370000000	107986383
															1.62365e+08	314128149	721000000	64306922
															2.60563e+08	297191409	696000000	279185907
															9.52853e+07	164966731	1650000000	119038918
															1.64938e+08	113257011	1420000000	83834606
															4.95733e+08	752701711	573000000	253788376
															1.62825e+08	64635405	881000000	365961372
															1.69941e+08	162807904	917000000	126112456
															5.24027e+08	93372076	665000000	224282523
															3.43506e+08	152547728	657000000	414140444
															1.58598e+08	298380541	1690000000	306044632
															6.12239e+08	98531006	1420000000	249934247
															1.34719e+08	75702910	674000000	260949466
															181142059	71912819	715000000	201463004
															2.44056e+08	132681490	1370000000	228288165
															1.45484e+08	158240232	2010000000	167573836
															3.91952e+08	45006788	766000000	208381126
															1.07335e+08	199998303	500000000	137483844
															3.38494e+08	132727044	632000000	163466564
															4.01418e+08	228414266	1090000000	328858540
															2.30811e+08	311560672	443000000	192707646
															6.86446e+08	103368023	1570000000	395674627
															4.3704e+08	163127957	859000000	529032331
															9.02063e+07	130220787	432000000	412021432
															1.06067e+08	248910861	381000000	414180586
															3.42976e+08	80249614	1430000000	741844789
															5.77219e+08	192827224	441000000	1086000000
															1.3424e+08	99195260	748000000	852768333
															8.99758e+08	107401829	507000000	841972491
															1.47019e+07	52075557	4.99495e+07	50528364
															4.27476e+07	40519297	4.98086e+07	53394177
															8.63266e+07	55320876	5.89884e+07	38284175
															5.44349e+07	38410453	5.32193e+07	211157561
															5.24802e+07	42880127	6.94078e+07	62213400
															5.84254e+07	53641652	4.96767e+07	183791572
															5.46291e+07	45855548	159519394	118166032
															5.1253e+07	42306535	232893560	71291334
															9.76901e+07	49942592	177246927	109446533
															4.94627e+07	41619220	219849993	47594557
															3.53908e+07	31433298	9.01108e+07	54326754
															1.84526e+07	42206902	7.24622e+07	41597705
															120319303	59631057	6.62406e+07	55840748
															3.6825e+07	38337286	62152496	54856841
															3.89328e+07	20692919	5.55678e+07	38657611
															2.65251e+07	35964279	5.87551e+07	40758355
															2.96363e+07	34163640	5.89263e+07	63864868
															9.59826e+07	48093110	8.09979e+07	54013110
															6.69072e+07	26664111	6.58835e+07	38086445
															3.43336e+07	88158700	107000476	39760101
															3.62033e+07	45208787	315043176	44481561
															3.96355e+07	48682895	8.75197e+07	39163221
															2.75436e+07	72585526	57624948	69308642
															2.73028e+07	28383225	5.90029e+07	72125852
															4.08983e+07	69177655	6.05457e+07	83940715
															3.58775e+07	14182695	8.79897e+07	47602956
															4.42976e+07	28156280	68997519	48274427
															4.2255e+07	46288624	5.93587e+07	49321863
															1.65113e+07	43260189	126727571	21368163
															1.27474e+07	46725201	216006788	56897226
															3.60458e+07	34098149	121161499	35264356
															4.0744e+07	21878532	95628969	145309005
															40633011	55206010	149172803	32013426
															4.62655e+07	22870481	6.6348e+07	36797383
															2.73229e+07	23422501	7.74032e+07	38499916
															1.30259e+07	23226044	273433310	35090504
															1.34922e+07	27122938	86084584	22557185
															2.29058e+07	265943023	4.10315e+07	146617705
															3.79814e+07	26431700	6.5209e+07	123024095
															6.69495e+07	32757258	7.19133e+07	68649871
															4.77545e+07	45534585	6.05913e+07	69568560
															3.67146e+07	30549930	157453407	91122767
															5.48581e+07	33769183	104534036	30920127
															2.83315e+07	34926032	5.64853e+07	52505181
															3.60602e+07	21793490	5.34825e+07	76475447
															2.5799e+07	39817770	6.87358e+07	55085576
															5.38884e+07	34124613	6.98794e+07	28888780
															4.47115e+07	58031065	739203232	35542032
															125520764	15194844	7.56465e+07	50357044
															5.94391e+07	68102302	6.05031e+07	36726305
															2.74506e+07	38571934	4.00185e+07	111119174
															2.76895e+07	36398397	277191907	139061172
															3.74651e+07	39581582	8.18328e+07	45522514
															4.02188e+07	31081771	3.76534e+07	23452758
															1.57354e+07	26826287	3.97198e+07	236109433
															2.28226e+07	43720857	3.57297e+07	30407161
															1.908e+07	30188209	5.09237e+07	106914217
															3.59245e+07	21752278	4.85879e+07	59864917
															4.54077e+07	37313221	5.16971e+07	97371629
															2.91082e+07	80498999	6.79519e+07	38606358
															3.90379e+07	106853974	134430255	46456671
															3.01094e+07	47175056	4.42363e+07	274310210
															3.06667e+07	36893977	5.28384e+07	45962148
															4.87577e+07	27240973	5.1924e+07	64071320
															2.03421e+07	127091380	6.02294e+07	28925515
															3.66809e+07	39930386	5.31187e+07	171953106
															3.50971e+07	96239174	42336665	35475461
															1.59682e+06	54820914	5.05129e+07	164052842
															3.69754e+07	32564079	6.63839e+07	35068361
															6.77411e+07	27886579	7.03239e+07	163889682
															1.63121e+07	45950682	5.26171e+07	48632193
															9.73901e+07	45041448	7.27115e+07	93037165
															2.3439e+07	95342941	138658336	115880186
															2.86524e+07	38923430	4.92131e+07	258296994
															3.32926e+07	46992676	5.00346e+07	124180038
															2.21505e+07	99928102	292356480	58076858
															1.70212e+07	33755218	117321073	43093669
															6.14325e+07	33798586	5.00499e+07	39428125
															3.21787e+07	38188505	36667036	33067317
															4.17691e+07	28638962	757577513	33032565
															4.97861e+07	47477055	3.79744e+07	45078312
															4.1618e+07	167923256	4.627e+07	29256687
															2.15606e+07	57663799	2.94671e+07	33735794
															3.44729e+07	45693147	6.40118e+07	45088223
															3.43807e+07	33339513	208414110	80823119
															1.92096e+07	33138526	5.56801e+07	31061012
															2.05024e+07	52096276	129866268	120320558
															1.05785e+07	53256199	313068032	36578578
															1.77431e+07	39001544	6.14982e+07	40003887
															2.2433e+07	53027631	110718320	34032644
															9.34471e+06	42407907	5.5852e+07	105212513
															3.79031e+07	31826824	239803903	130003312
															2.61809e+07	54616061	6.47943e+07	20238018
															2.67698e+07	37067768	5.03821e+07	22453437
															2.41111e+07	36683743	5.34989e+07	30822050
															1.98708e+07	39919336	344459711	35851411
															5.14856e+07	51986852	102961272	53351026
															4.47036e+07	47436719	34361146	53358428
															2.84652e+07	42086211	5.80957e+07	40396598
															4.57192e+07	51436948	282995973	152739655

[truncated: 2 more sheets: Figure S5, Figure S6]
